# Supplementary material for: Theoretical Insight on the Tautomerism and ESIPT Process in Some Hydroxyaryl(hetaryl)idene Azomethine Imines
Source: Molecules. 2026 Jan 7;31(2):208. doi: 10.3390/molecules31020208 (PMC12844085; doi:10.3390/molecules31020208)
Supplement: Supplementary file 1 [file molecules-31-00208-s001.zip]

Archive with 1 entries (1 files):
- molecules-4045134-supplementary.pdf
